# Supplementary material for: Finding the Sweet Spot: An Interactive Workshop on Diabetes Management in Older Adults
Source: MedEdPORTAL. 2019 Oct 18;15:10845. doi: 10.15766/mep_2374-8265.10845 (PMC6944249; doi:10.15766/mep_2374-8265.10845)
Supplement: Supplementary file 1 — A. Presurvey.docx B. Finding the Sweet Spot Slides.pptx C. Finding the Sweet Spot Activity.docx D. Considerations for A1c Targets.pptx E. Noninsulin Pharmacologic Options.pptx F. Insulin Pharmacologic Options.pptx G. Approach to Prescribing and Deprescribing.pptx H. Postsurvey.docx I. Pre- and Postsurvey Answer Guide.docx [file mep-15-10845-s001.zip]

Archive with 10 entries (10 files):
- _Educational_Summary_Report_10845.pdf
- A. Presurvey.docx
- B. Finding the Sweet Spot Slides.pptx
- C. Finding the Sweet Spot Activity.docx
- D. Considerations for A1c Targets.pptx
- E. Noninsulin Pharmacologic Options.pptx
- F. Insulin Pharmacologic Options.pptx
- G. Approach to Prescribing and Deprescribing.pptx
- H. Postsurvey.docx
- I. Pre- and Postsurvey Answer Guide.docx
